# Supplementary material for: Progression of the ascending aorta diameter after surgical or transcatheter bicuspid aortic valve replacement
Source: Interdiscip Cardiovasc Thorac Surg. 2024 May 22;38(5):ivae100. doi: 10.1093/icvts/ivae100 (PMC11142625; doi:10.1093/icvts/ivae100)
Supplement: ivae100_Supplementary_Data [file ivae100_supplementary_data.zip]

Archive with 3 entries (3 files):
- FIGURE SR-1.tif
- FIGURE SR-2.tif
- ivae100_Supplementary_Data.docx
